# Supplementary material for: Suspected Cases of Chlamydia-Induced Fertility Problems in Sows: What Is the Approach of Austrian Practitioners?
Source: Animals (Basel). 2024 Oct 16;14(20):2983. doi: 10.3390/ani14202983 (PMC11503730; doi:10.3390/ani14202983)
Supplement: Supplementary file 1 [file animals-14-02983-s001.zip]

Archive with 1 entries (1 files):
- animals-3212859-supplementary.pdf
